# Supplementary material for: PIEZO1 gain-of-function mutation drives cardiomyopathy by disrupting myocardial lipid homeostasis besides iron overload
Source: Sci Adv. 2025 Nov 14;11(46):eady9242. doi: 10.1126/sciadv.ady9242 (PMC12617528; doi:10.1126/sciadv.ady9242)
Supplement: Supplementary file 3 — Dataset S1 [file sciadv.ady9242_dataset_s1.zip]

Archive with 1 entries (1 files):
- ady9242_dataset_s1.xlsx
