# Supplementary material for: PIEZO1 gain-of-function mutation drives cardiomyopathy by disrupting myocardial lipid homeostasis besides iron overload
Source: Sci Adv. 2025 Nov 14;11(46):eady9242. doi: 10.1126/sciadv.ady9242 (PMC12617528; doi:10.1126/sciadv.ady9242)
Supplement: Supplementary file 3 — Dataset S1 [file sciadv.ady9242_dataset_s1.zip › ady9242_dataset_s1.xlsx]

## Sheet: figure1
E
	LV ejction fraction (%)
0 month	30
1 month	37
8 month	55
13 month	53
26 month	62
30 month	59
38 month	64
	LV diastolic diameter
0 month	58
1 month	56
8 month	53
13 month	46
26 month	46
30 month	50
38 month	45
	serum ferritin (ng/ml)
0month	1590
1.5 month	1759
8 month	374
13month	691
26month	957
30month	810
38month	162

## Sheet: figure2
A
5.06512	5.09051	4.45203	5.0986	4.20032	4.77219
5.07052	4.91509	4.71368	4.92552	4.96586	5.07886
4.56031	5.14791	4.05654	5.50678	5.03231	6.05531
5.04223	4.70342	5.12056	5.01601	5.01585	5.11545
4.92227	5.21423	4.67589	5.94328	4.77718	4.85273
4.88272	5.87809	5.11771	5.38718	4.01156	4.74177
4.86761	5.20699	4.24349	5.20769	4.4994	5.15593
4.63333	5.26206	4.40429	5.20177	4.35129	5.56965
B
7.40816	7.42734	7.40753	8.27113	7.14654	8.40914
7.49971	7.0788	7.49247	7.93997	8.22914	8.87052
6.99941	7.89446	6.53386	8.78108	7.78684	9.06305
7.232	7.26792	7.94808	8.07842	7.94922	9.57229
7.00056	7.64945	7.5478	8.33927	7.54825	8.58964
7.26929	7.97514	7.97069	7.86471	7.24436	8.38889
6.94169	8.18242	7.11717	8.65056	8.36572	8.48772
7.41227	7.65115	7.61701	8.3642	7.99263	10.9963
D
64.7416	56.254	61.5261	53.8749	60.4205	40.9269		34.8077	28.814	32.4141	27.3503	31.4922	19.5648		28.1581	41.3488	25.6858	32.3106	24.4489	33.6644		1.86597	1.62033	1.45636	1.50807	1.50302	1.84263
64.2376	55.6334	61.3471	42.8966	52.3141	44.342		34.5922	28.4653	32.19	20.6925	26.1761	21.343		24.2715	46.0625	28.4253	29.6548	27.8713	25.6198		1.37716	1.24148	1.82106	2.08366	1.39079	1.63116
59.7017	48.0322	68.0993	38.7387	57.5352	45.0908		31.0393	23.6125	36.7857	18.4935	29.3266	21.8984		19.7277	35.5901	28.4601	36.261	26.9628	28.2507		1.17772	1.09853	1.23649	1.32493	0.965559	1.99803
60.1118	45.2028	63.0788	46.0757	53.8976	43.201		31.7121	22.0392	33.1021	22.6914	27.2375	20.8991		18.3116	32.4621	27.6472	46.58	27.2937	26.1798		1.39857	1.06085	1.44704	1.67766	1.21247	1.31374
61.3941	51.9034	52.9219	55.8921	61.2089	48.9672		31.8529	26.1325	26.4829	28.7759	31.8954	23.9967		21.3462	39.3797	23.5467	27.7371	29.5888	24.1862		1.91582	1.1521	1.55258	1.50659	1.19316	1.17606
67.289	57.5264	64.6517	46.335	57.5391	42.5444		36.2358	29.5092	34.2822	22.7284	29.6966	20.5447		20.907	34.7781	28.0241	21.7312	21.1902	22.9947		1.43807	1.09822	1.23354	1.45558	1.304	1.40805
58.351	51.8863	69.9136	55.302	62.5	40.9919		29.6162	25.9011	38.129	28.053	32.8893	19.6454		25.1251	33.7978	26.3393	30.5124	24.9917	30.8871		1.09109	1.28721	1.24396	1.79903	1.14571	1.39863
66.4088	58.7754	64.6814	40.9437	53.1446	43.0053		35.585	30.6093	34.4684	19.6576	26.9056	20.5681		22.6991	23.8191	30.9386	40.6783	20.3711	29.9455		1.2185	1.76808	1.20492	1.51638	1.27794	1.40034
62.4789	54.1284	64.893	44.4944	54.6933	39.9987		32.3501	27.2734	34.8166	21.567	27.4149	19.1119		20.4307	31.4312	15.674	25.4197	22.0304	33.9181		1.32487	1.17711	1.66093	1.5832	1.29181	1.39299
57.9318	51.3187	53.4271	55.0929	51.2163	43.6533		29.3493	25.821	26.9881	28.1331	25.3964	20.9432		24.1907	27.2867	18.4577	35.632	24.6849	20.2588		1.21271	1.39902	1.64092	1.76797	1.26551	1.3782
F
0.1	0.433	0.075	0.319	0.105	0.506
0.242	0.362	0.132	0.511	0.164	0.364
0.109	0.317	0.179	0.478	0.076	0.782
0.136	0.218	0.291	0.127	0.254	0.641
0.131	0.288	0.109	0.417	0.21	0.464
0.353	0.323	0.167	0.311	0.056	0.271

## Sheet: figure3
B
0.87722	1.12146		0.916463	0.80478
0.865731	0.817877		1.12452	1.01509
0.82589	1.02993		0.981224	0.735124
1.02711	1.06469		1.12951	1.0309
1.40405	1.0177		0.848285	1.05122
C
406.122	413.376
411.346	428.772
430.904	347.359
420.783	382.618
396.293	384.485
371.635	414.6
E
0.163	0.408
0.326	1.777
0.082	1.224
0.082	0.898
0.163	1.061
0.082	0.898
0.245	1.061
0.163	0.898
0.245	0.131
0.263	0.383
F
0.184	0.2		0.293	0.201
0.212	0.211		0.161	0.253
0.195	0.235		0.357	0.206
0.178	0.248		0.22	0.224
0.123	0.228		0.231	0.193
0.19	0.26		0.224	0.217
0.184	0.226		0.186	0.232
0.142	0.262		0.246	0.227
0.195	0.269		0.258	0.248
0.179	0.254		0.291	0.267
0.206	0.22		0.207	0.146
0.188	0.196		0.265	0.196
0.169	0.196		0.25	0.181
0.165	0.183		0.204	0.162
0.211	0.209		0.227	0.186
0.267	0.238		0.275	0.133
G
0.246	0.231		0.235	0.219
0.233	0.304		0.18	0.184
0.213	0.272		0.185	0.173
0.226	0.269		0.208	0.203
0.243	0.276		0.179	0.172
0.249	0.242		0.202	0.217
0.25	0.234		0.186	0.167
0.289	0.29		0.2	0.142
0.249	0.235		0.257	0.164
0.271	0.348		0.211	0.171
0.262	0.321		0.243	0.14
0.165	0.348		0.198	0.181
0.201	0.402		0.178	0.159
0.196	0.301		0.218	0.16
0.227	0.326		0.174	0.167
0.224	0.31		0.158	0.151

## Sheet: figure4
B
3.327	1.961	2.812	3.142	2.048	34.082
2.726	3.403	2.583	4.302	1.607	25.378
1.513	2.523	1.388	2.56	2.973	26.849
2.415	5.541	1.167	1.955	2.108	25.685
1.487	1.711	0.95	2.25	4.574	24.601
D
0.137	0.129	0.167	0.713	1.056	5.823
0.323	0.309	0.232	0.31	1.251	5.158
0.393	0.199	0.249	0.457	0.897	4.665
0.096	0.193	0.441	0.181	0.516	7.763
0.257	0.333	0.405	0.185	0.402	8.907
E
536.156	596.177	641.993	629.866	653.163	896.61
652.558	467.888	520.354	621.344	531.992	740.908
529.997	579.383	533.874	700.603	500.041	769.267
633.936	598.545	591.525	502.149	651.771	750.995
F
192.661	183.486	119.266	100.917	201.835	284.404
192.661	137.615	201.835	119.266	119.266	183.486
192.661	100.917	183.486	211.009	293.578	256.881
229.358	211.009	330.275	128.44	220.184	385.321
183.486	211.009	220.184	110.092	201.835	330.275
119.266	275.229	192.661	211.009	128.44	266.055
128.44	110.092	174.312	192.661	238.532	330.275
82.5688	174.312	91.7431	247.706	211.009	284.404
G
47.7273	21.5686	25	42.5926	24.0741	70.4545
51.2195	48.3871	40.7407	31.4286	45.7143	54.054
43.75	47.9167	37.7358	26.5306	48.9796	63.6364
49.0196	52.6316	50.7042	46	38.5965	82.3529
35.0877	34.0909	43.6364	30.4348	26.9231	60
22.4138	36.5079	46.6667	30	52	70.7317
18.3673	35.1852	38.7755	48.8372	41.0714	64.2857
26.4151	24.4898	18.8679	43.5484	34.9206	52.5424
H
286.413	267.75	173.383	210.764	209.311	464.39
245.632	211.738	287.11	150.685	162.002	384.925
126.05	121.607	269.997	228.254	299.308	467.274
172.779	202.901	169.782	152.68	132.23	436.457
153.593	286.413	130.095	231.723	215.93	404.777
245.058	155.247	167.612	175.208	135.222	353.597

## Sheet: figure5
F
0.874601	1.88099
0.999734	1.80112
1.12487	1.44169
1.06629	0.990415
0.934505	1.31523
H
1	7		0.552	0.628
2	10		0.448	0.639
4	8		0.507	0.569
4	4		0.305	0.538
2	8		0.42	0.698
3	6		0.574	0.649
J
1.03767	0.867435		1.05424	0.65998		1.15218	0.618351		0.753716	0.682897
0.878696	0.368458		1.42089	0.302353		1.02148	0.715554		0.98122	0.401746
1.08045	0.601115		0.55402	0.406564		1.26961	0.59737		1.14489	0.708711
1.30802	0.517785		1.05289	0.600763		0.801112	0.470465		1.2132	0.633634
0.793374	0.290615		0.843151	0.656031		0.929322	0.278175		0.934208	0.687043
0.901788	0.715807		1.07481	0.328268		0.826295	0.419901		0.972769	0.863632
L
1.07685	0.676622		0.996605	0.949236		1.93105	3.52663
0.815969	0.591747		0.781143	0.351386		0.375603	3.59576
0.99584	0.383851		1.66628	0.452124		0.8754	2.14952
1.13896	0.9751		0.578093	0.559439		2.18804	4.36214
1.06395	0.82874		1.16681	0.26882		0.328773	2.32634
0.908423	0.861862		0.811076	0.355018		0.301139	0.83644
M
99.38	150.12
82.32	104.63
97.9	138.32
79.87	125.69
100.78	110.24
N
22.135	19.3857
21.445	21.6591
22.22	20.5611
22.5927	21.7804
22.413	21.3007
21.6122	19.6733

## Sheet: figure6
C
62.438	44.1901	64.0084	64.0318	59.7964		32.7534	21.7392	33.71	33.5385	30.995		3.26864	4.28921	3.03036	2.89602	3.4067		2.19805	3.35677	2.00882	1.92474	2.35079
66.9449	43.7147	66.7022	60.5839	58.94		35.9247	21.241	36.087	31.9516	30.6973		3.07295	3.71439	3.03459	3.9724	3.76625		1.969	2.92541	1.93949	2.70315	2.61011
63.7237	62.5957	62.8772	63.6691	60.4663		33.2115	32.6721	33.1572	33.2323	31.3954		2.60951	3.06863	2.85565	2.87026	3.36304		1.74286	2.06604	1.9088	1.91641	2.3072
61.1121	47.6343	59.8775	60.4169	61.2254		32.1878	23.3582	30.8503	31.5654	31.6755		3.52755	3.64335	3.00142	3.64594	3.03754		2.39211	2.79233	2.07547	2.49508	2.07538
59.583	55.4386	64.3206	62.2934	61.1186		30.4033	28.1679	34.1044	32.9369	31.3842		2.97074	3.56082	3.28051	3.82293	2.77835		2.06754	2.55781	2.16171	2.56377	1.90639
63.6157	51.7546	63.195	57.7205	59.5863		33.4962	25.618	33.0306	29.6428	31.2141		3.10757	3.09787	2.92578	3.5256	3.97854		2.06665	2.30426	1.95938	2.48051	2.73668
E
0.071	0.391	0.276	0.293	0.44
0.127	0.556	0.201	0.13	0.264
0.201	0.302	0.12	0.138	0.225
0.276	0.702	0.078	0.349	0.078
0.346	0.505	0.276	0.276	0.256
0.142	0.247	0.233	0.395	0.268
G
3	1	7	3		0.453	0.358	0.633	0.542
2	3	5	2		0.459	0.406	0.586	0.356
1	4	7	4		0.434	0.492	0.52	0.456
3	3	7	5		0.364	0.444	0.661	0.407
4	5	10	2		0.562	0.528	0.764	0.490
H
0.878943	1.12973	1.61517	1.21022
0.98933	1.00403	1.4787	1.25216
1.11854	0.997297	1.60423	1.14223
1.01727	1.18206	1.19807	1.24456
1.14788	1.04947	1.56091	1.0895
0.848043	0.988669	1.23744	0.970881
I
1.08729	0.868819	0.621714	0.841577		1.12848	0.670053	0.547688	0.980736		0.833852	0.796873	0.640091	0.877855		0.667752	0.777762	0.31609	0.906634
0.901197	0.510422	0.169254	0.695705		1.09056	0.751438	0.474045	0.728799		0.994577	1.02535	0.606009	0.995198		1.40988	1.0775	0.453233	1.15225
0.789557	0.634424	0.227714	0.84747		0.816949	0.842619	0.619695	0.934325		1.09876	0.959812	0.786973	0.827135		0.801265	1.09093	0.245495	1.49837
1.16984	1.10761	0.322877	0.742384		1.13187	1.14801	0.544078	1.09546		0.818545	0.766895	0.594754	1.41961		1.00244	0.837137	0.374388	0.50421
0.922648	0.753269	0.267423	1.37998		0.841178	0.981232	0.807611	0.918386		1.18365	0.823213	0.822191	0.813286		1.01139	1.26962	0.606597	0.985525
1.12946	1.20217	0.344859	0.992964		0.990967	0.997825	0.719051	0.932126		1.07061	1.01912	0.694525	1.08868		1.10727	0.793694	0.284423	0.915532
J
1.03626	0.948586	0.665611	0.798715		1.15601	0.961931	0.694861	1.0331		1.50395	1.16445	1.37803	0.933056
0.940749	0.90706	0.633515	0.85758		0.89752	1.12165	0.668653	0.829755		1.01628	1.04158	1.60222	1.13424
1.18316	1.03904	0.778243	0.98256		0.963782	1.01728	0.772001	0.732695		1.05734	1.29321	1.76938	1.1065
0.983101	0.901766	0.817046	0.828809		0.858345	0.764621	0.543771	1.42974		0.292649	0.835684	1.83804	1.3621
0.893464	0.930936	0.602534	1.1927		1.11699	1.03494	0.841346	0.80147		1.16392	0.787812	1.53826	0.634909
0.963259	0.960391	0.854486	1.02516		1.00736	0.976371	0.67693	1.03172		0.965858	0.949419	1.50191	0.620228

## Sheet: figure7
B
66.5576	42.6772		35.2865	20.3554		2.69334	3.31616		1.74296	2.64114
63.5053	39.1131		32.933	18.2347		2.63189	3.09621		1.76513	2.53163
62.2381	45.6303		32.4873	22.1454		3.09178	3.51382		2.08735	2.73567
62.7826	40.8743		32.5583	19.0518		2.79996	2.78924		1.88834	2.25784
64.8038	39.5543		34.4573	18.7213		3.29373	3.55649		2.1588	2.89067
62.3243	52.589		32.5145	25.9405		3.14844	2.67853		2.12474	1.98371
58.6526	53.1154		30.0844	26.2331		3.27789	2.87152		2.29176	2.11823
C
4.3125	6.91781
4.71101	5.65882
4.86463	5.97688
4.87215	5.7697
4.58685	5.80233
4.61307	6.94
5.0622	6.0113
E
0.288	8.643
0.66	8.183
0.125	5.98
0.321	11.622
0.1	3.514
0.145	4.176
G
0.922996	1.97785
0.748945	1.34494
1.01793	2.58966
0.822785	1.98312
1.48734	1.38713
H
3	6		0.512	0.689
1	5		0.556	0.549
2	8		0.417	0.67
1	3		0.351	0.563
3	4		0.55	0.543
J
0.971266	0.392243		0.921099	0.287087		0.943969	0.219931		1.42772	0.48728		1.1202	0.482567		0.84996	1.60674		1.17073	0.1079
1.3053	0.231552		1.28332	0.269776		1.00194	0.301671		1.08417	0.679288		1.46268	0.882607		0.457798	1.98412		0.927203	0.271934
0.720695	0.106804		0.77693	0.649493		0.755649	0.265582		0.844517	0.56561		0.326779	0.532673		1.38602	2.86758		0.762322	0.0971555
1.39886	0.126922		1.0204	0.371917		1.44832	0.633288		0.705285	0.292681		0.946913	0.607998		0.401129	1.38211		1.59955	0.21538
0.757599	0.328782		1.02708	0.304775		0.99417	0.315361		1.0899	0.4531		0.911749	0.416242		1.18114	1.80758		0.734871	0.456957
0.846273	0.0803944		0.971169	0.500897		0.855958	0.167281		0.848402	0.444186		1.23168	0.361009		1.72396	2.30663		0.805324	0.0776708
K
47.21	52.28
50.12	49.67
48.17	52.8
30.4	73.24
29.18	76.29
L
21.358	20.9089
21.1793	20.8382
21.1239	20.8181
21.6208	21.0962
21.3313	21.3112
21.5941	20.0307
N
1.23206	2.77435		0.839806	0.589		0.627157	1.40528
1.62391	1.77995		1.0549	0.198444		0.804584	2.37909
0.705236	1.78453		0.883639	0.181321		1.05105	1.42234
0.447941	1.34824		0.930661	0.355545		1.31916	1.42297
0.934165	1.70877		0.972006	0.332396		0.96264	2.25585
1.05669	1.5859		1.31898	0.278526		1.23542	1.86361

## Sheet: figure S2
G
130.68	128.79	131.78	145.82	130.21	152.71
127.27	130.25	134.34	142.84	144.01	161
119.48	135.39	114.8	162.45	147.95	165.31
126.56	123.7	146.96	153.49	142.45	175.46
126.01	139.22	131.86	159.28	142.36	150.92
132.81	147.54	138.69	147.07	128.37	155.53
120.23	148.92	123.91	155.71	149.83	152.1
129.27	133.13	133.45	147.21	151.86	205.52
H
3.65444	3.70017		2.38241	2.63401		56.4911	58.1367		19.9178	25.4325		36.5733	32.7042
3.79378	3.8297		2.48143	2.73956		61.7469	63.1223		22.0821	28.0052		39.6647	35.1171
3.53091	3.66373		2.43494	2.79863		51.9809	56.7994		20.9474	29.5174		31.0335	27.282
3.61367	3.86747		2.4677	3.01511		54.9296	64.6689		21.9105	35.4368		33.0192	29.2322
3.1978	4.00389		2.17921	2.95757		40.9949	70.2785		15.8264	33.8016		25.1684	36.4769
2.67962	3.51405		1.70864	2.47708		26.6549	51.3619		8.7191	21.8152		17.9358	29.5466
2.89401	3.54323		2.03692	2.6255		32.0592	52.4218		13.3523	25.222		18.7069	27.1997
3.14307	3.98222		2.02461	2.76329		39.2389	69.4229		13.1808	28.6193		26.0581	40.8036
2.774	3.42446		1.87661	2.49049		28.9192	48.2659		10.8508	22.1404		18.0684	26.1255
2.87376	4.00941		2.03033	2.97414		31.6264	70.3938		13.3047	34.2686		18.3218	36.1252

## Sheet: figure S3
C
103.92	112.81	96.98	116.55	113.68	148.61
110.11	134.25	91.16	123.56	105.93	136.62
106.02	121.8	105.48	111.71	113.15	131.08
110.98	108.75	102.15	107.67	107.69	125.32
111.54	119.12	102.59	112.42	127.56	117.61
109.48	101.2	104.6	109.12	118.12	122.92
105.41	92.41	102.4	107.14	111.94	122.18
104.3	109.42	115.65	120.04	115.3	131.5
D
6.30583	6.26722	5.35505	6.40033	6.25303	7.62103
6.71402	7.67143	5.16195	6.89124	5.7602	7.27476
5.93617	7.16471	5.71088	5.85482	6.2583	7.14722
6.23483	6.64731	5.80728	5.81058	5.77426	7.40224
6.23128	7.14149	5.89598	6.07676	6.90633	6.76308
6.37995	6.02381	6.00804	6.56164	6.20378	6.55224
5.84313	5.43588	6.01292	5.92261	5.791	6.98171
6.04287	6.37646	6.23786	6.69119	5.89167	6.74013
G
66.9484	62.6583	68.4157	62.2425	56.2778	54.7202		35.967	33.028	36.6829	32.6661	28.3197	27.551
65.8579	62.8417	61.1703	51.9182	79.9752	41.1579		35.2601	33.2346	31.9587	26.0799	46.7401	19.8624
60.1802	66.6637	67.4545	43.6263	73.2786	36.4699		31.2887	30.6895	36.5703	20.8929	41.1416	17.3207
55.5944	57.3129	60.6997	43.1156	52.8429	47.8293		28.258	29.447	31.7417	20.6646	26.5207	23.4232
60.8046	72.2752	62.4444	56.8411	54.1126	52.0065		31.5038	40.4316	32.5623	28.854	27.1677	25.7699
67.4097	50.0243	66.4955	45.2786	55.2895	32.909		36.613	24.8471	35.8549	22.1405	27.9904	15.196
66.2016	57.9124	53.7554	55.8167	61.0826	50.7418		35.3799	29.7639	27.0252	28.6861	31.665	25.1838
59.9212	56.6518	62.499	49.5214	46.2496	56.7446		31.1062	28.8258	32.5419	24.5828	22.3627	28.9278
69.3761	63.9919	64.9918	53.8973	67.0853	55.7591		37.8405	34.0969	34.5415	26.7941	35.9713	27.941
54.2254	61.5717	64.5916	48.5951	58.7656	54.6516		27.502	32.1771	34.1893	23.9706	29.9948	27.1451
H
3.15187	3.48557	2.78113	3.40954	2.89416	3.28628		2.01824	2.33435	1.76093	2.29578	2.07455	2.38088		39.4918	50.3695	29.1413	47.7868	32.0714	43.7041		13.0527	18.8089	9.20408	18.0431	14.0223	19.7891		26.4391	31.5607	19.9372	29.7437	18.0491	23.915
3.34504	3.5941	3.3612	3.8095	2.77449	4.10653		2.16557	2.39961	2.28701	2.81598	1.47769	3.29088		45.6069	54.2516	46.1485	62.337	29.0894	74.5062		15.5712	20.159	17.9193	29.9727	5.82509	43.841		30.0357	34.0926	28.2291	32.3642	23.2643	30.6652
3.47577	3.65939	3.48702	3.33138	3.37794	4.21105		2.38824	2.33662	2.21181	2.63536	1.9882	3.48167		50.0468	56.619	50.4758	45.1565	46.9768	79.07		19.9285	18.8747	16.4276	25.4564	12.5529	50.2332		30.1183	37.7444	34.0482	19.7001	34.4239	28.8367
3.54771	3.51611	3.61523	3.39689	3.59083	3.53336		2.5452	2.48072	2.46769	2.69494	2.63852	2.70574		52.5614	51.4394	54.9888	47.339	54.1179	52.0607		23.3402	21.958	21.6107	26.9285	25.5204	27.1604		29.2212	29.4814	33.378	20.4105	28.5974	24.9002
3.20573	3.35209	3.06089	3.27731	3.30664	3.21264		2.19581	1.99679	2.06419	2.33167	2.4083	2.38475		41.1426	45.8462	36.7922	43.4692	44.4032	41.3545		16.126	12.7107	13.8175	18.7609	20.3755	19.8475		25.0166	33.1354	22.9746	24.7084	24.0277	21.5071
3.54347	3.71354	3.39473	3.92536	3.45986	3.57727		2.2461	2.79083	2.17755	3.05626	2.49143	3.03367		52.451	58.6607	47.3496	66.9612	49.504	53.6196		17.094	29.3161	15.8643	36.6421	22.1335	35.9739		35.3571	29.3446	31.4854	30.3191	27.3705	17.6457
3.24165	3.51218	3.4169	4.02684	3.11981	3.52603		2.09476	2.46682	2.49348	2.8717	2.13192	2.63804		42.3987	51.3256	48.0251	71.2177	38.5123	51.7886		14.3301	21.6017	22.209	31.4664	14.988	25.5101		28.0686	29.7239	25.8161	39.7514	23.5243	26.2785
3.4795	3.35379	3.01965	3.76297	3.29159	3.42213		2.39716	2.38703	2.037	2.83793	2.5555	2.43218		50.1544	45.8943	35.5644	60.5281	43.8698	48.1857		20.1013	19.8943	13.337	30.5537	23.5802	20.8429		30.0531	25.9999	22.2274	29.9744	20.2896	27.3428
3.11424	3.62093	3.28194	2.97679	2.97258	2.9575		1.9358	2.38631	2.14831	2.17919	1.90331	2.13115		38.4858	55.1977	43.6024	34.4118	34.2345	33.8126		11.7859	19.8756	15.2644	15.8648	11.2682	14.959		26.7	35.3221	28.338	18.547	22.9663	18.8536
3.74044	3.37714	3.16137	3.5632	2.84553	2.81292		2.71174	2.29047	2.08052	2.70908	1.99202	2.04935		59.6674	46.6703	39.7745	53.1233	30.747	29.901		27.3125	17.9346	14.0835	27.308	12.6783	13.5596		32.3549	28.7357	25.691	25.8153	18.0687	16.3414
J
0.212	0.251	0.228	0.444	0.256	0.913
0.107	0.156	0.249	0.396	0.456	1.2
0.103	0.326	0.045	0.221	0.344	1.485
0.288	0.047	0.127	0.564	0.098	1.031
0.098	0.124	0.251	0.629	0.158	1.129
0.142	0.184	0.165	0.326	0.26	0.602

## Sheet: figureS5
B
63.8604	54.9989	57.7968	64.1569		33.9792	27.6468	29.6829	33.8551		3.58683	3.24978	3.51786	3.16653		2.36805	2.35132	2.47366	2.0945
60.9912	47.1315	53.4713	58.9369		31.7682	23.1221	26.8994	30.3606		3.34815	3.71247	3.48294	3.34509		2.2845	2.85407	2.54605	2.3295
63.6976	48.7855	56.8358	63.6568		33.8867	24.2066	29.0723	33.7329		3.46451	3.91236	3.48613	3.34707		2.2905	2.96531	2.47263	2.218
63.83	55.167	58.6025	70.7288		33.8794	27.8493	30.4805	38.8144		3.4724	3.3954	3.78304	3.08153		2.29597	2.44981	2.62995	1.80899
65.8965	60.935	52.8065	62.2815		34.8787	31.6265	26.4992	32.6807		2.80792	3.27758	3.56149	3.3861		1.82855	2.241	2.61772	2.2795
69.704	50.9069	59.4293	62.1123		38.3026	25.4003	30.8278	32.7139		3.64677	3.50699	3.56395	3.43539		2.06429	2.61621	2.46526	2.31154
D
0.244	0.201	0.38	0.12
0.165	0.572	0.478	0.111
0.212	0.603	0.477	0.069
0.24	0.425	0.624	0.214
0.089	0.366	0.35	0.32
0.103	0.238	0.513	0.24

[truncated: 12 more sheets: figureS6, figure S7, figureS8, figureS9, figureS10, figureS11, figureS12, figureS13, figureS14, figureS16, figureS17, figureS18]
